# Supplementary material for: Two new cyclophoroid species from Hubei, China, with proposal of a new genus (Gastropoda, Caenogastropoda, Diplommatinidae and Alycaeidae)
Source: Zookeys. 2020 May 21;935:37–46. doi: 10.3897/zookeys.935.51414 (PMC7256064; doi:10.3897/zookeys.935.51414)
Supplement: XML Treatment for Sinoarinia [file zookeys.935.51414-treatment1.xml]

<!DOCTYPE tp:taxon-treatment
  PUBLIC "-//TaxonX//DTD Taxonomic Treatment Publishing DTD v0 20100105//EN" "tax-treatment-NSO.dtd">
<tp:taxon-treatment xmlns:tp="http://www.plazi.org/taxpub"><tp:treatment-meta><kwd-group><label>Taxon classification</label><kwd><named-content xmlns:xlink="http://www.w3.org/1999/xlink" content-type="kingdom">Animalia</named-content></kwd><kwd><named-content xmlns:xlink="http://www.w3.org/1999/xlink" content-type="order">Architaenioglossa</named-content></kwd><kwd><named-content xmlns:xlink="http://www.w3.org/1999/xlink" content-type="family">Cyclophoridae</named-content></kwd></kwd-group><mixed-citation publication-type="journal"><person-group><name><surname>Chen</surname><given-names>Zhe-Yu</given-names></name><name><surname>Wu</surname><given-names>Min</given-names></name></person-group><article-title>Two new cyclophoroid species from Hubei, China, with proposal of a new genus (<tp:taxon-name><tp:taxon-name-part taxon-name-part-type="class">Gastropoda</tp:taxon-name-part></tp:taxon-name>, <tp:taxon-name><tp:taxon-name-part taxon-name-part-type="subclass">Caenogastropoda</tp:taxon-name-part></tp:taxon-name>, <tp:taxon-name><tp:taxon-name-part taxon-name-part-type="family">Diplommatinidae</tp:taxon-name-part></tp:taxon-name> and <tp:taxon-name><tp:taxon-name-part taxon-name-part-type="family">Alycaeidae</tp:taxon-name-part></tp:taxon-name>)</article-title><source>Zookeys</source><day>21</day><month>5</month><year>2020</year><volume>935</volume><fpage>37</fpage><lpage>46</lpage><pub-id pub-id-type="doi">10.3897/zookeys.935.51414</pub-id></mixed-citation></tp:treatment-meta><tp:nomenclature><tp:taxon-name><object-id xmlns:xlink="http://www.w3.org/1999/xlink" content-type="arpha" xlink:type="simple">7114A84B-8708-5039-B69A-CAFA11B9AA6F</object-id>
              <tp:taxon-name-part taxon-name-part-type="genus" reg="Sinoarinia">Sinoarinia</tp:taxon-name-part>
              <object-id xmlns:xlink="http://www.w3.org/1999/xlink" content-type="zoobank" xlink:type="simple">http://zoobank.org/97E91F22-0BD2-4A64-A6A9-2811065ED0F4</object-id>
            </tp:taxon-name><tp:taxon-authority>Chen &amp; Wu</tp:taxon-authority><tp:taxon-status xmlns:xlink="http://www.w3.org/1999/xlink" xlink:type="simple">gen. nov.</tp:taxon-status></tp:nomenclature><tp:treatment-sec sec-type="type species" id="SECID0ELIAC"><title>Type species.</title><p><italic><tp:taxon-name><tp:taxon-name-part taxon-name-part-type="genus" reg="Sinoarinia">Sinoarinia</tp:taxon-name-part> <tp:taxon-name-part taxon-name-part-type="species" reg="feii">feii</tp:taxon-name-part></tp:taxon-name></italic> Chen, sp. nov.</p></tp:treatment-sec><tp:treatment-sec sec-type="diagnosis" id="SECID0E3IAC"><title>Diagnosis.</title><p>Shell minute, dextral, thin, translucent, cylindrical. Penultimate whorl strongly constricted. Last whorl strongly ascending, covering part of penultimate whorl. Protoconch oblique. Apical whorls depressed, with strong or weak ribs. Aperture rounded; peristome double, expanded but not reflected. Columellar lamella not visible from aperture but internally present; one parietal lamella and one palatal plica extending inwards from last whorl to penultimate whorl (in type species). Palatal plica visible through semitransparent parietal wall. Constriction absent or very weak where lamellae and plica terminate. Umbilicus closed, forming a chink.</p></tp:treatment-sec><tp:treatment-sec sec-type="etymology" id="SECID0EBJAC"><title>Etymology.</title><p>Combination of the Latin prefix sino- (= China) with <italic><tp:taxon-name><tp:taxon-name-part taxon-name-part-type="genus" reg="Arinia">Arinia</tp:taxon-name-part></tp:taxon-name></italic>.</p></tp:treatment-sec><tp:treatment-sec sec-type="distribution" id="SECID0EOJAC"><title>Distribution.</title><p>Southern China (Hubei, Guizhou), northern Vietnam.</p></tp:treatment-sec><tp:treatment-sec sec-type="remarks" id="SECID0ETJAC"><title>Remarks.</title><p>The new genus can be distinguished from the sympatric diplommatinid genera (<italic><tp:taxon-name><tp:taxon-name-part taxon-name-part-type="genus" reg="Arinia">Arinia</tp:taxon-name-part></tp:taxon-name></italic>, <italic><tp:taxon-name><tp:taxon-name-part taxon-name-part-type="genus" reg="Diplommatina">Diplommatina</tp:taxon-name-part></tp:taxon-name></italic> Benson, 1849 and <italic><tp:taxon-name><tp:taxon-name-part taxon-name-part-type="genus" reg="Gastroptychia">Gastroptychia</tp:taxon-name-part></tp:taxon-name></italic> Kobelt &amp; Möllendorff, 1900) by its constricted penultimate whorl and the ascending last whorl (<xref ref-type="bibr" rid="B8">Kobelt 1902</xref>; <xref ref-type="bibr" rid="B20">Zilch 1953</xref>; <xref ref-type="bibr" rid="B16">Vermeulen 1996</xref>; <xref ref-type="bibr" rid="B17">Vermeulen et al. 2007</xref>; <xref ref-type="bibr" rid="B13">Páll-Gergely and Hunyadi 2018</xref>). In general, <italic><tp:taxon-name><tp:taxon-name-part taxon-name-part-type="genus" reg="Sinoarinia">Sinoarinia</tp:taxon-name-part></tp:taxon-name></italic> gen. nov. has a cylindrical shell, depressed apex, and deeply incised lamellae and plica, which differs from the conical shell with an exposed columellar lamella in <italic><tp:taxon-name><tp:taxon-name-part taxon-name-part-type="genus" reg="Diplommatina">Diplommatina</tp:taxon-name-part></tp:taxon-name></italic> and <italic><tp:taxon-name><tp:taxon-name-part taxon-name-part-type="genus" reg="Gastroptychia">Gastroptychia</tp:taxon-name-part></tp:taxon-name></italic>. <italic><tp:taxon-name><tp:taxon-name-part taxon-name-part-type="genus" reg="Arinia">Arinia</tp:taxon-name-part></tp:taxon-name></italic> usually lacks internal apertural barriers (<xref ref-type="bibr" rid="B8">Kobelt 1902</xref>; <xref ref-type="bibr" rid="B16">Vermeulen 1996</xref>; <xref ref-type="bibr" rid="B17">Vermeulen et al. 2007</xref>), which are well developed in <italic><tp:taxon-name><tp:taxon-name-part taxon-name-part-type="genus" reg="Sinoarinia">Sinoarinia</tp:taxon-name-part></tp:taxon-name></italic> gen. nov. The constricted structure of the new genus is similar to that found in the non-sympatric diplommatinid genus <italic><tp:taxon-name><tp:taxon-name-part taxon-name-part-type="genus" reg="Diancta">Diancta</tp:taxon-name-part></tp:taxon-name></italic> E. von Martens, 1864, which differs from the new genus by its mostly sinistral coiling and conical whorls as showed in <italic><tp:taxon-name><tp:taxon-name-part taxon-name-part-type="genus" reg="Diancta">Diancta</tp:taxon-name-part></tp:taxon-name></italic> (s. str.) (<xref ref-type="bibr" rid="B11">Neubert and Bouchet 2015</xref>), or by the constricted penultimate whorl which is not partially covered by the last whorl, as showed in <tp:taxon-name><tp:taxon-name-part taxon-name-part-type="genus" reg="Diancta">Diancta</tp:taxon-name-part> (<tp:taxon-name-part taxon-name-part-type="subgenus" reg="Paradiancta">Paradiancta</tp:taxon-name-part>)</tp:taxon-name> Möllendorff, 1895 (<xref ref-type="bibr" rid="B3">Egorov 2013</xref>).</p><p>Three species, <italic><tp:taxon-name><tp:taxon-name-part taxon-name-part-type="genus" reg="Arinia">Arinia</tp:taxon-name-part> <tp:taxon-name-part taxon-name-part-type="species" reg="mirifica">mirifica</tp:taxon-name-part></tp:taxon-name></italic> Li, Zhuo &amp; Luo, 2005, <italic><tp:taxon-name><tp:taxon-name-part taxon-name-part-type="genus" reg="Arinia">A.</tp:taxon-name-part> <tp:taxon-name-part taxon-name-part-type="species" reg="maolanensis">maolanensis</tp:taxon-name-part></tp:taxon-name></italic> Zhang, Chen &amp; Zhuo, 2013, and <italic><tp:taxon-name><tp:taxon-name-part taxon-name-part-type="genus" reg="Diplommatina">Diplommatina</tp:taxon-name-part> <tp:taxon-name-part taxon-name-part-type="species" reg="aesopus">aesopus</tp:taxon-name-part></tp:taxon-name></italic> Bavay &amp; Dautzenberg, 1904, which some authors currently assign to <italic><tp:taxon-name><tp:taxon-name-part taxon-name-part-type="genus" reg="Arinia">Arinia</tp:taxon-name-part></tp:taxon-name></italic> (<xref ref-type="bibr" rid="B9">Li et al. 2005</xref>; <xref ref-type="bibr" rid="B19">Zhang et al. 2013</xref>) and <italic><tp:taxon-name><tp:taxon-name-part taxon-name-part-type="genus" reg="Diplommatina">Diplommatina</tp:taxon-name-part></tp:taxon-name></italic> (Bavay &amp; Dautzenberg, 1904), are here transferred to <italic><tp:taxon-name><tp:taxon-name-part taxon-name-part-type="genus" reg="Sinoarinia">Sinoarinia</tp:taxon-name-part></tp:taxon-name></italic> gen. nov.</p></tp:treatment-sec><tp:treatment-sec sec-type="Included species" id="SECID0ESPAC"><title>Included species.</title><p><italic><tp:taxon-name><tp:taxon-name-part taxon-name-part-type="genus" reg="Sinoarinia">Sinoarinia</tp:taxon-name-part> <tp:taxon-name-part taxon-name-part-type="species" reg="aesopus">aesopus</tp:taxon-name-part></tp:taxon-name></italic> (Bavay &amp; Dautzenberg, 1904) comb. nov., <italic><tp:taxon-name><tp:taxon-name-part taxon-name-part-type="genus" reg="Sinoarinia">Sinoarinia</tp:taxon-name-part> <tp:taxon-name-part taxon-name-part-type="species" reg="feii">feii</tp:taxon-name-part></tp:taxon-name></italic> Chen sp. nov., <italic><tp:taxon-name><tp:taxon-name-part taxon-name-part-type="genus" reg="Sinoarinia">Sinoarinia</tp:taxon-name-part> <tp:taxon-name-part taxon-name-part-type="species" reg="maolanensis">maolanensis</tp:taxon-name-part></tp:taxon-name></italic> (<xref ref-type="bibr" rid="B19">Zhang et al., 2013</xref>) comb. nov., and <italic><tp:taxon-name><tp:taxon-name-part taxon-name-part-type="genus" reg="Sinoarinia">Sinoarinia</tp:taxon-name-part> <tp:taxon-name-part taxon-name-part-type="species" reg="mirifica">mirifica</tp:taxon-name-part></tp:taxon-name></italic> (<xref ref-type="bibr" rid="B9">Li et al., 2005</xref>) comb. nov.</p></tp:treatment-sec><tp:treatment-sec sec-type="Vernacular name" id="SECID0ENBAE"><title>Vernacular name.</title><p>华阿勇螺属</p></tp:treatment-sec><ref-list><ref id="B8"><mixed-citation xmlns:xlink="http://www.w3.org/1999/xlink" xlink:type="simple"><person-group><name name-style="western"><surname>Kobelt</surname><given-names>W</given-names></name></person-group> (<year>1902</year>) <source>Das Tierreich. Eine Zusammenstellung und Kennzeichnung der rezenten Tierformen. Verbindung mit der Deutschen Zoologischen Gesellschaft herausgegeben von der Königlich Preussischen Akademie der Wissenschaften zu Berlin. <tp:taxon-name><tp:taxon-name-part taxon-name-part-type="phylum">Mollusca</tp:taxon-name-part></tp:taxon-name>: <tp:taxon-name><tp:taxon-name-part taxon-name-part-type="family">Cyclophoridae</tp:taxon-name-part></tp:taxon-name>. R.</source><publisher-name>Friedländer und Sohn</publisher-name>, <publisher-loc>Berlin</publisher-loc>, <size units="page">662 pp</size>.</mixed-citation></ref><ref id="B20"><mixed-citation xmlns:xlink="http://www.w3.org/1999/xlink" xlink:type="simple"><person-group><name name-style="western"><surname>Zilch</surname><given-names>A</given-names></name></person-group> (<year>1953</year>) Die Typen und Typoide des Natur-Museums Senckenberg, 9: <tp:taxon-name><tp:taxon-name-part taxon-name-part-type="phylum">Mollusca</tp:taxon-name-part></tp:taxon-name>, <tp:taxon-name><tp:taxon-name-part taxon-name-part-type="family">Cyclophoridae</tp:taxon-name-part></tp:taxon-name>, <tp:taxon-name><tp:taxon-name-part taxon-name-part-type="subfamily">Diplommatininae</tp:taxon-name-part></tp:taxon-name>. Archiv für Molluskenkunde 82(1/3): 1–47.</mixed-citation></ref><ref id="B16"><mixed-citation xmlns:xlink="http://www.w3.org/1999/xlink" xlink:type="simple"><person-group><name name-style="western"><surname>Vermeulen</surname><given-names>JJ</given-names></name></person-group> (<year>1996</year>) <article-title>Notes on the non-marine molluscs of the island of Borneo 8, the genus <italic><tp:taxon-name><tp:taxon-name-part taxon-name-part-type="genus">Arinia</tp:taxon-name-part></tp:taxon-name></italic>; additions to the genera <italic><tp:taxon-name><tp:taxon-name-part taxon-name-part-type="genus">Diplommatina</tp:taxon-name-part></tp:taxon-name></italic> and <italic><tp:taxon-name><tp:taxon-name-part taxon-name-part-type="genus">Opisthostoma</tp:taxon-name-part></tp:taxon-name></italic> (<tp:taxon-name><tp:taxon-name-part taxon-name-part-type="class">Gastropoda</tp:taxon-name-part></tp:taxon-name><tp:taxon-name><tp:taxon-name-part taxon-name-part-type="subclass">Prosobranchia</tp:taxon-name-part></tp:taxon-name>: <tp:taxon-name><tp:taxon-name-part taxon-name-part-type="family">Diplommatinidae</tp:taxon-name-part></tp:taxon-name>).</article-title><source>Basteria</source><volume>60</volume>(<issue>4–6</issue>): <fpage>87</fpage>–<lpage>138</lpage>.</mixed-citation></ref><ref id="B17"><mixed-citation xmlns:xlink="http://www.w3.org/1999/xlink" xlink:type="simple"><person-group><name name-style="western"><surname>Vermeulen</surname><given-names>JJ</given-names></name><name name-style="western"><surname>Phung</surname><given-names>LC</given-names></name><name name-style="western"><surname>Truong</surname><given-names>QT</given-names></name></person-group> (<year>2007</year>) <article-title>New species of terrestrial molluscs (<tp:taxon-name><tp:taxon-name-part taxon-name-part-type="subclass">Caenogastropoda</tp:taxon-name-part></tp:taxon-name>, <tp:taxon-name><tp:taxon-name-part taxon-name-part-type="family">Pupinidae</tp:taxon-name-part></tp:taxon-name> and <tp:taxon-name><tp:taxon-name-part taxon-name-part-type="infraclass">Pulmonata</tp:taxon-name-part></tp:taxon-name>, <tp:taxon-name><tp:taxon-name-part taxon-name-part-type="family">Vertiginidae</tp:taxon-name-part></tp:taxon-name>) of the Hon Chong-Ha Tien limestone hills, Southern Vietnam.</article-title><source>Basteria</source><volume>71</volume>(<issue>1–3</issue>): <fpage>81</fpage>–<lpage>92</lpage>.</mixed-citation></ref><ref id="B13"><mixed-citation xmlns:xlink="http://www.w3.org/1999/xlink" xlink:type="simple"><person-group><name name-style="western"><surname>Páll-Gergely</surname><given-names>B</given-names></name><name name-style="western"><surname>Hunyadi</surname><given-names>A</given-names></name></person-group> (<year>2018</year>) <article-title>Four new cyclophoroid species from Thailand and Laos (<tp:taxon-name><tp:taxon-name-part taxon-name-part-type="class">Gastropoda</tp:taxon-name-part></tp:taxon-name>: <tp:taxon-name><tp:taxon-name-part taxon-name-part-type="subclass">Caenogastropoda</tp:taxon-name-part></tp:taxon-name>: <tp:taxon-name><tp:taxon-name-part taxon-name-part-type="family">Alycaeidae</tp:taxon-name-part></tp:taxon-name>, <tp:taxon-name><tp:taxon-name-part taxon-name-part-type="family">Diplommatinidae</tp:taxon-name-part></tp:taxon-name>, <tp:taxon-name><tp:taxon-name-part taxon-name-part-type="family">Pupinidae</tp:taxon-name-part></tp:taxon-name>).</article-title><source>Zoosystema</source><volume>40</volume>(<issue>3</issue>): <fpage>59</fpage>–<lpage>66</lpage>. <ext-link xlink:type="simple" ext-link-type="doi" xlink:href="10.5252/zoosystema2018v40a3">https://doi.org/10.5252/zoosystema2018v40a3</ext-link></mixed-citation></ref><ref id="B11"><mixed-citation xmlns:xlink="http://www.w3.org/1999/xlink" xlink:type="simple"><person-group><name name-style="western"><surname>Neubert</surname><given-names>E</given-names></name><name name-style="western"><surname>Bouchet</surname><given-names>P</given-names></name></person-group> (<year>2015</year>) <article-title>The <tp:taxon-name><tp:taxon-name-part taxon-name-part-type="family">Diplommatinidae</tp:taxon-name-part></tp:taxon-name> of Fiji–a hotspot of Pacific land snail biodiversity (<tp:taxon-name><tp:taxon-name-part taxon-name-part-type="subclass">Caenogastropoda</tp:taxon-name-part></tp:taxon-name>, <tp:taxon-name><tp:taxon-name-part taxon-name-part-type="superfamily">Cyclophoroidea</tp:taxon-name-part></tp:taxon-name>).</article-title><source>ZooKeys</source><volume>487</volume>: <fpage>1</fpage>–<lpage>85</lpage>. <ext-link xlink:type="simple" ext-link-type="doi" xlink:href="10.3897/zookeys.487.8463">https://doi.org/10.3897/zookeys.487.8463</ext-link></mixed-citation></ref><ref id="B3"><mixed-citation xmlns:xlink="http://www.w3.org/1999/xlink" xlink:type="simple"><person-group><name name-style="western"><surname>Egorov</surname><given-names>R</given-names></name></person-group> (<year>2013</year>) <article-title>A review of the genera of the terrestrial pectinibranch molluscs (synopsis mainly based on published data). <tp:taxon-name><tp:taxon-name-part taxon-name-part-type="order">Littoriniformes</tp:taxon-name-part></tp:taxon-name>: <tp:taxon-name><tp:taxon-name-part taxon-name-part-type="family">Liareidae</tp:taxon-name-part></tp:taxon-name>, <tp:taxon-name><tp:taxon-name-part taxon-name-part-type="family">Pupinidae</tp:taxon-name-part></tp:taxon-name>, <tp:taxon-name><tp:taxon-name-part taxon-name-part-type="family">Diplommatinidae</tp:taxon-name-part></tp:taxon-name>, <tp:taxon-name><tp:taxon-name-part taxon-name-part-type="family">Alycaeidae</tp:taxon-name-part></tp:taxon-name>, <tp:taxon-name><tp:taxon-name-part taxon-name-part-type="family">Cochlostomidae</tp:taxon-name-part></tp:taxon-name>.</article-title><source>Treasure of Russian Shells, Supplement</source><volume>3</volume>(<issue>3</issue>): <fpage>1</fpage>–<lpage>62</lpage>.</mixed-citation></ref><ref id="B9"><mixed-citation xmlns:xlink="http://www.w3.org/1999/xlink" xlink:type="simple"><person-group><name name-style="western"><surname>Li</surname><given-names>Y</given-names></name><name name-style="western"><surname>Zhou</surname><given-names>W</given-names></name><name name-style="western"><surname>Luo</surname><given-names>T</given-names></name></person-group> (<year>2005</year>) <article-title>A new species of <tp:taxon-name><tp:taxon-name-part taxon-name-part-type="family">Cyclophoridae</tp:taxon-name-part></tp:taxon-name> from Guizhou Province, China, (<tp:taxon-name><tp:taxon-name-part taxon-name-part-type="subclass">Prosobranchia</tp:taxon-name-part></tp:taxon-name>: <tp:taxon-name><tp:taxon-name-part taxon-name-part-type="order">Mesogastropoda</tp:taxon-name-part></tp:taxon-name>: <tp:taxon-name><tp:taxon-name-part taxon-name-part-type="family">Cyclophoridae</tp:taxon-name-part></tp:taxon-name>).</article-title><source>Acta Zootaxonomica Sinica</source><volume>30</volume>(<issue>1</issue>): <fpage>67</fpage>–<lpage>69</lpage>.</mixed-citation></ref><ref id="B19"><mixed-citation xmlns:xlink="http://www.w3.org/1999/xlink" xlink:type="simple"><person-group><name name-style="western"><surname>Zhang</surname><given-names>W</given-names></name><name name-style="western"><surname>Chen</surname><given-names>D</given-names></name><name name-style="western"><surname>Zhou</surname><given-names>W</given-names></name></person-group> (<year>2013</year>) <article-title>A new species of the genus <italic><tp:taxon-name><tp:taxon-name-part taxon-name-part-type="genus">Arinia</tp:taxon-name-part></tp:taxon-name></italic> H. and A. Adams from China (<tp:taxon-name><tp:taxon-name-part taxon-name-part-type="subclass">Prosobranchia</tp:taxon-name-part></tp:taxon-name>: <tp:taxon-name><tp:taxon-name-part taxon-name-part-type="subclass">Caenogastropoda</tp:taxon-name-part></tp:taxon-name>: <tp:taxon-name><tp:taxon-name-part taxon-name-part-type="family">Diplommatinidae</tp:taxon-name-part></tp:taxon-name>).</article-title><source>Acta Zootaxonomica Sinica</source><volume>38</volume>(<issue>4</issue>): <fpage>773</fpage>–<lpage>775</lpage>.</mixed-citation></ref></ref-list></tp:taxon-treatment>
