# Supplementary material for: Two new cyclophoroid species from Hubei, China, with proposal of a new genus (Gastropoda, Caenogastropoda, Diplommatinidae and Alycaeidae)
Source: Zookeys. 2020 May 21;935:37–46. doi: 10.3897/zookeys.935.51414 (PMC7256064; doi:10.3897/zookeys.935.51414)
Supplement: XML Treatment for Sinoarinia feii [file zookeys.935.51414-treatment2.xml]

<!DOCTYPE tp:taxon-treatment
  PUBLIC "-//TaxonX//DTD Taxonomic Treatment Publishing DTD v0 20100105//EN" "tax-treatment-NSO.dtd">
<tp:taxon-treatment xmlns:tp="http://www.plazi.org/taxpub"><tp:treatment-meta><kwd-group><label>Taxon classification</label><kwd><named-content xmlns:xlink="http://www.w3.org/1999/xlink" content-type="kingdom">Animalia</named-content></kwd><kwd><named-content xmlns:xlink="http://www.w3.org/1999/xlink" content-type="order">Architaenioglossa</named-content></kwd><kwd><named-content xmlns:xlink="http://www.w3.org/1999/xlink" content-type="family">Cyclophoridae</named-content></kwd></kwd-group><mixed-citation publication-type="journal"><person-group><name><surname>Chen</surname><given-names>Zhe-Yu</given-names></name><name><surname>Wu</surname><given-names>Min</given-names></name></person-group><article-title>Two new cyclophoroid species from Hubei, China, with proposal of a new genus (<tp:taxon-name><tp:taxon-name-part taxon-name-part-type="class">Gastropoda</tp:taxon-name-part></tp:taxon-name>, <tp:taxon-name><tp:taxon-name-part taxon-name-part-type="subclass">Caenogastropoda</tp:taxon-name-part></tp:taxon-name>, <tp:taxon-name><tp:taxon-name-part taxon-name-part-type="family">Diplommatinidae</tp:taxon-name-part></tp:taxon-name> and <tp:taxon-name><tp:taxon-name-part taxon-name-part-type="family">Alycaeidae</tp:taxon-name-part></tp:taxon-name>)</article-title><source>Zookeys</source><day>21</day><month>5</month><year>2020</year><volume>935</volume><fpage>37</fpage><lpage>46</lpage><pub-id pub-id-type="doi">10.3897/zookeys.935.51414</pub-id></mixed-citation></tp:treatment-meta><tp:nomenclature><tp:taxon-name><object-id xmlns:xlink="http://www.w3.org/1999/xlink" content-type="arpha" xlink:type="simple">C53955C1-FD88-58FF-AA77-CB7BB7D8B782</object-id>
              <tp:taxon-name-part taxon-name-part-type="genus" reg="Sinoarinia">Sinoarinia</tp:taxon-name-part>
              <tp:taxon-name-part taxon-name-part-type="species" reg="feii">feii</tp:taxon-name-part>
              <object-id xmlns:xlink="http://www.w3.org/1999/xlink" content-type="zoobank" xlink:type="simple">http://zoobank.org/CD2C6088-75C0-430D-92CD-5BEB49BD06E8</object-id>
            </tp:taxon-name><tp:taxon-authority>Chen, gen. et</tp:taxon-authority><tp:taxon-status xmlns:xlink="http://www.w3.org/1999/xlink" xlink:type="simple">sp. nov.</tp:taxon-status><xref ref-type="fig" rid="F1">Figures 1</xref><xref ref-type="fig" rid="F2">, 2A</xref><xref ref-type="fig" rid="F3">, 3</xref><xref ref-type="fig" rid="F5">, 5B</xref></tp:nomenclature><tp:treatment-sec sec-type="type material" id="SECID0ELDAE"><title>Type material.</title><p><bold><italic>Holotype</italic></bold> (<abbrev xmlns:xlink="http://www.w3.org/1999/xlink" content-type="institution" xlink:title="mollusc collection of the Museum of Hebei University, Baoding, China" id="ABBRID0EWDAE" xlink:type="simple">HBUMM</abbrev> 10016-spec. 1), China, Hubei, Wufeng Tujiazu Autonomous County, Chaibuxi National Forest Park, <named-content xmlns:xlink="http://www.w3.org/1999/xlink" content-type="dwc:verbatimCoordinates" xlink:type="simple"><named-content content-type="geo-json" specific-use="{&#34;type&#34;:&#34;Point&#34;,&#34;coordinates&#34;:[110.199000,30.216000]}" id="NCID0E5DAE" xlink:type="simple">30.216N, 110.199E</named-content></named-content>, 1220 m <abbrev xmlns:xlink="http://www.w3.org/1999/xlink" xlink:title="above sea level" id="ABBRID0EDEAE" xlink:type="simple">a.s.l</abbrev>., leg. Zhe-Yu Chen and Qiao-Zhen Hu, 27 June 2019 (Fig. <xref ref-type="fig" rid="F5">5B</xref>). <bold><italic>Paratypes</italic></bold>: 4 ex. (<abbrev xmlns:xlink="http://www.w3.org/1999/xlink" content-type="institution" xlink:title="mollusc collection of the Museum of Hebei University, Baoding, China" id="ABBRID0EOEAE" xlink:type="simple">HBUMM</abbrev> 10016-spec. 2–5), same data as holotype.</p></tp:treatment-sec><tp:treatment-sec sec-type="description" id="SECID0ETEAE"><title>Measurements.</title><p>Shell width = 1.6–1.7 mm, shell height = 2.4–2.7 mm (<italic>n</italic> = 4).</p></tp:treatment-sec><tp:treatment-sec sec-type="diagnosis" id="SECID0E2EAE"><title>Diagnosis.</title><p>Shell minute, cylindrical and apically flat. Penultimate whorl strongly constricted. Columellar lamella, one parietal lamella and one palatal plica present.</p></tp:treatment-sec><tp:treatment-sec sec-type="description" id="SECID0EAFAE"><title>Description.</title><p>Shell minute, dextral, cylindrical, translucent, with 5½ whorls. Shell suture depressed. Protoconch oblique, with no obvious sculpture. Upper whorls depressed. Penultimate whorl so strongly constricted that ½ whorl is invisible. Last whorl strongly ascending, dorsally covering part of penultimate whorl. Ribs strong and sharp, concentrated around umbilical region. Aperture rounded. Peristome double, expanded but not reflected. Angular protrusion weakly present near basal columella. Columellar lamella invisible from aperture, but stronger at penultimate whorl. One parietal lamella and one palatal plica extending from last whorl to penultimate whorl (Fig. <xref ref-type="fig" rid="F3">3</xref>). Palatal plica visible through semi-transparent parietal wall; obvious constriction absent or very weakly bulged at dorsal side of penultimate whorl. Umbilicus closed, chink-shaped. Operculum unknown.</p><fig id="F1" position="float" orientation="portrait"><object-id xmlns:xlink="http://www.w3.org/1999/xlink" content-type="doi" xlink:type="simple">10.3897/zookeys.935.51414.figure1</object-id><object-id xmlns:xlink="http://www.w3.org/1999/xlink" content-type="arpha" xlink:type="simple">5099F85D-9D6D-57FA-B8C0-8A390A40E0E7</object-id><label>Figure 1.</label><caption><p>Map of sampling sites and type localities <bold>1</bold> type locality of <italic><tp:taxon-name><tp:taxon-name-part taxon-name-part-type="genus" reg="Sinoarinia">Sinoarinia</tp:taxon-name-part> <tp:taxon-name-part taxon-name-part-type="species" reg="feii">feii</tp:taxon-name-part></tp:taxon-name></italic> Chen, gen. et sp. nov. and <italic><tp:taxon-name><tp:taxon-name-part taxon-name-part-type="genus" reg="Pincerna">Pincerna</tp:taxon-name-part> <tp:taxon-name-part taxon-name-part-type="species" reg="vallis">vallis</tp:taxon-name-part></tp:taxon-name></italic> Chen &amp; Wu, sp. nov. <bold>2</bold> type locality of <italic><tp:taxon-name><tp:taxon-name-part taxon-name-part-type="genus" reg="Sinoarinia">Sinoarinia</tp:taxon-name-part> <tp:taxon-name-part taxon-name-part-type="species" reg="maolanensis">maolanensis</tp:taxon-name-part></tp:taxon-name></italic> (Zhang, Chen &amp; Zhuo, 2013) comb. nov. <bold>3</bold> type locality of <italic><tp:taxon-name><tp:taxon-name-part taxon-name-part-type="genus" reg="Sinoarinia">Sinoarinia</tp:taxon-name-part> <tp:taxon-name-part taxon-name-part-type="species" reg="mirifica">mirifica</tp:taxon-name-part></tp:taxon-name></italic> (Li, Zhuo &amp; Luo, 2005) comb. nov. <bold>4</bold> type locality of <italic><tp:taxon-name><tp:taxon-name-part taxon-name-part-type="genus" reg="Pincerna">Pincerna</tp:taxon-name-part> <tp:taxon-name-part taxon-name-part-type="species" reg="costulosa">costulosa</tp:taxon-name-part></tp:taxon-name></italic> (Bavay &amp; Dautzenberg, 1912) and <italic><tp:taxon-name><tp:taxon-name-part taxon-name-part-type="genus" reg="Sinoarinia">Sinoarinia</tp:taxon-name-part> <tp:taxon-name-part taxon-name-part-type="species" reg="aesopus">aesopus</tp:taxon-name-part></tp:taxon-name></italic> (Bavay &amp; Dautzenberg, 1904) comb. nov., Vietnam <bold>5</bold> Sampling site of <italic><tp:taxon-name><tp:taxon-name-part taxon-name-part-type="genus" reg="Pincerna">Pincerna</tp:taxon-name-part> <tp:taxon-name-part taxon-name-part-type="species" reg="costulosa">costulosa</tp:taxon-name-part></tp:taxon-name></italic> in Yunnan.</p></caption><graphic xmlns:xlink="http://www.w3.org/1999/xlink" xlink:href="zookeys-935-037-g001.jpg" position="float" orientation="portrait" xlink:type="simple" id="oo_412411.jpg"><uri content-type="original_file" xlink:type="simple">https://binary.pensoft.net/fig/412411</uri></graphic></fig></tp:treatment-sec><tp:treatment-sec sec-type="etymology" id="SECID0EOIAE"><title>Etymology.</title><p>This name honors the herpetologist, Prof. Liang Fei, who encouraged the first author to carry out the research work.</p></tp:treatment-sec><tp:treatment-sec sec-type="type locality" id="SECID0ETIAE"><title>Type locality.</title><p>China, Hubei, Wufeng Tujiazu Autonomous County, Chaibuxi National Forest Park, <named-content xmlns:xlink="http://www.w3.org/1999/xlink" content-type="dwc:verbatimCoordinates" xlink:type="simple"><named-content content-type="geo-json" specific-use="{&#34;type&#34;:&#34;Point&#34;,&#34;coordinates&#34;:[110.199000,30.216000]}" id="NCID0E3IAE" xlink:type="simple">30.216N, 110.199E</named-content></named-content>, 1220 m <abbrev xmlns:xlink="http://www.w3.org/1999/xlink" xlink:title="above sea level" id="ABBRID0EBJAE" xlink:type="simple">a.s.l</abbrev>.</p></tp:treatment-sec><tp:treatment-sec sec-type="distribution" id="SECID0EFJAE"><title>Distribution.</title><p>This species is known only from the type locality.</p></tp:treatment-sec><tp:treatment-sec sec-type="remarks" id="SECID0EKJAE"><title>Remarks.</title><p><italic><tp:taxon-name><tp:taxon-name-part taxon-name-part-type="genus" reg="Sinoarinia">Sinoarinia</tp:taxon-name-part> <tp:taxon-name-part taxon-name-part-type="species" reg="maolanensis">maolanensis</tp:taxon-name-part></tp:taxon-name></italic> (<xref ref-type="bibr" rid="B19">Zhang et al. 2013</xref>) is morphologically similar, but differs in having a larger shell with stronger ribs (Fig. <xref ref-type="fig" rid="F2">2B</xref>). <italic><tp:taxon-name><tp:taxon-name-part taxon-name-part-type="genus" reg="Sinoarinia">Sinoarinia</tp:taxon-name-part> <tp:taxon-name-part taxon-name-part-type="species" reg="mirifica">mirifica</tp:taxon-name-part></tp:taxon-name></italic> (<xref ref-type="bibr" rid="B9">Li et al. 2005</xref>) can be distinguished by its stout shape of shell, sparser ribs, shorter and fewer whorls, and in that the last whorl covers the penultimate whorl dorso-laterally (Fig. <xref ref-type="fig" rid="F2">2C</xref>) (in <italic><tp:taxon-name><tp:taxon-name-part taxon-name-part-type="genus" reg="Sinoarinia">S.</tp:taxon-name-part> <tp:taxon-name-part taxon-name-part-type="species" reg="feii">feii</tp:taxon-name-part></tp:taxon-name></italic> gen. et sp. nov. the last whorl covers penultimate whorl dorsally).</p><fig id="F2" position="float" orientation="portrait"><object-id xmlns:xlink="http://www.w3.org/1999/xlink" content-type="doi" xlink:type="simple">10.3897/zookeys.935.51414.figure2</object-id><object-id xmlns:xlink="http://www.w3.org/1999/xlink" content-type="arpha" xlink:type="simple">6DDF7B04-68F5-52B4-9AB9-D65A5584C8BD</object-id><label>Figure 2.</label><caption><p><bold>A</bold><italic><tp:taxon-name><tp:taxon-name-part taxon-name-part-type="genus" reg="Sinoarinia">Sinoarinia</tp:taxon-name-part> <tp:taxon-name-part taxon-name-part-type="species" reg="feii">feii</tp:taxon-name-part></tp:taxon-name></italic> Chen, gen. et sp. nov. (<abbrev xmlns:xlink="http://www.w3.org/1999/xlink" content-type="institution" xlink:title="mollusc collection of the Museum of Hebei University, Baoding, China" id="ABBRID0EWLAE" xlink:type="simple">HBUMM</abbrev> 10016-spec. 1, holotype) (Photos: Zhe-Yu Chen) <bold>B</bold><italic><tp:taxon-name><tp:taxon-name-part taxon-name-part-type="genus" reg="Sinoarinia">Sinoarinia</tp:taxon-name-part> <tp:taxon-name-part taxon-name-part-type="species" reg="maolanensis">maolanensis</tp:taxon-name-part></tp:taxon-name></italic> (<xref ref-type="bibr" rid="B19">Zhang et al., 2013</xref>) comb. nov. (after <xref ref-type="bibr" rid="B19">Zhang et al. 2013</xref>) <bold>C</bold><italic><tp:taxon-name><tp:taxon-name-part taxon-name-part-type="genus" reg="Sinoarinia">Sinoarinia</tp:taxon-name-part> <tp:taxon-name-part taxon-name-part-type="species" reg="mirifica">mirifica</tp:taxon-name-part></tp:taxon-name></italic> (<xref ref-type="bibr" rid="B9">Li et al., 2005</xref>) comb. nov. (after <xref ref-type="bibr" rid="B9">Li et al. 2005</xref>) <bold>D</bold><italic><tp:taxon-name><tp:taxon-name-part taxon-name-part-type="genus" reg="Sinoarinia">Sinoarinia</tp:taxon-name-part> <tp:taxon-name-part taxon-name-part-type="species" reg="aesopus">aesopus</tp:taxon-name-part></tp:taxon-name></italic> (Bavay &amp; Dautzenberg, 1904) comb. nov. (after Bavay &amp; Dautzenberg, 1904). Scale bar: 1 mm, refers to <bold>A</bold> and <bold>B</bold> only.</p></caption><graphic xmlns:xlink="http://www.w3.org/1999/xlink" xlink:href="zookeys-935-037-g002.jpg" position="float" orientation="portrait" xlink:type="simple" id="oo_412412.jpg"><uri content-type="original_file" xlink:type="simple">https://binary.pensoft.net/fig/412412</uri></graphic></fig><fig id="F3" position="float" orientation="portrait"><object-id xmlns:xlink="http://www.w3.org/1999/xlink" content-type="doi" xlink:type="simple">10.3897/zookeys.935.51414.figure3</object-id><object-id xmlns:xlink="http://www.w3.org/1999/xlink" content-type="arpha" xlink:type="simple">6EECF60C-1DCC-5A12-9E0C-599B120A494A</object-id><label>Figure 3.</label><caption><p>Inner structure of <italic><tp:taxon-name><tp:taxon-name-part taxon-name-part-type="genus" reg="Sinoarinia">Sinoarinia</tp:taxon-name-part> <tp:taxon-name-part taxon-name-part-type="species" reg="feii">feii</tp:taxon-name-part></tp:taxon-name></italic> Chen, gen. et sp. nov. (<abbrev xmlns:xlink="http://www.w3.org/1999/xlink" content-type="institution" xlink:title="mollusc collection of the Museum of Hebei University, Baoding, China" id="ABBRID0EOOAE" xlink:type="simple">HBUMM</abbrev> 10016-spec. 5, paratype) (Photos: Zhe-Yu Chen). Abbreviations: par-parietal lamella, pal-palatal plica, cl-columellar lamella, green dotted line-constriction.</p></caption><graphic xmlns:xlink="http://www.w3.org/1999/xlink" xlink:href="zookeys-935-037-g003.jpg" position="float" orientation="portrait" xlink:type="simple" id="oo_412413.jpg"><uri content-type="original_file" xlink:type="simple">https://binary.pensoft.net/fig/412413</uri></graphic></fig></tp:treatment-sec><tp:treatment-sec sec-type="Vernacular name" id="SECID0EYOAE"><title>Vernacular name.</title><p>费氏华阿勇螺</p></tp:treatment-sec><tp:treatment-sec><!--Section generated to contain objects referenced in tp:taxon-treatment.--><fig id="F5" position="float" orientation="portrait"><object-id xmlns:xlink="http://www.w3.org/1999/xlink" content-type="doi" xlink:type="simple">10.3897/zookeys.935.51414.figure5</object-id><object-id xmlns:xlink="http://www.w3.org/1999/xlink" content-type="arpha" xlink:type="simple">EF5AFC05-09A6-567D-996D-1AAEAADE5C21</object-id><label>Figure 5.</label><caption><p><bold>A</bold> Habitat of <italic><tp:taxon-name><tp:taxon-name-part taxon-name-part-type="genus" reg="Pincerna">Pincerna</tp:taxon-name-part> <tp:taxon-name-part taxon-name-part-type="species" reg="vallis">vallis</tp:taxon-name-part></tp:taxon-name></italic> Chen &amp; Wu, sp. nov. (<abbrev xmlns:xlink="http://www.w3.org/1999/xlink" content-type="institution" xlink:title="mollusc collection of the Museum of Hebei University, Baoding, China" id="ABBRID0EEDAG" xlink:type="simple">HBUMM</abbrev> 10017-spec. 1, holotype) <bold>B</bold> habitat of <italic><tp:taxon-name><tp:taxon-name-part taxon-name-part-type="genus" reg="Sinoarinia">Sinoarinia</tp:taxon-name-part> <tp:taxon-name-part taxon-name-part-type="species" reg="feii">feii</tp:taxon-name-part></tp:taxon-name></italic> Chen, gen. et sp. nov. Photos: Zhe-Yu Chen.</p></caption><graphic xmlns:xlink="http://www.w3.org/1999/xlink" xlink:href="zookeys-935-037-g005.jpg" position="float" orientation="portrait" xlink:type="simple" id="oo_412415.jpg"><uri content-type="original_file" xlink:type="simple">https://binary.pensoft.net/fig/412415</uri></graphic></fig></tp:treatment-sec><ref-list><ref id="B19"><mixed-citation xmlns:xlink="http://www.w3.org/1999/xlink" xlink:type="simple"><person-group><name name-style="western"><surname>Zhang</surname><given-names>W</given-names></name><name name-style="western"><surname>Chen</surname><given-names>D</given-names></name><name name-style="western"><surname>Zhou</surname><given-names>W</given-names></name></person-group> (<year>2013</year>) <article-title>A new species of the genus <italic><tp:taxon-name><tp:taxon-name-part taxon-name-part-type="genus">Arinia</tp:taxon-name-part></tp:taxon-name></italic> H. and A. Adams from China (<tp:taxon-name><tp:taxon-name-part taxon-name-part-type="subclass">Prosobranchia</tp:taxon-name-part></tp:taxon-name>: <tp:taxon-name><tp:taxon-name-part taxon-name-part-type="subclass">Caenogastropoda</tp:taxon-name-part></tp:taxon-name>: <tp:taxon-name><tp:taxon-name-part taxon-name-part-type="family">Diplommatinidae</tp:taxon-name-part></tp:taxon-name>).</article-title><source>Acta Zootaxonomica Sinica</source><volume>38</volume>(<issue>4</issue>): <fpage>773</fpage>–<lpage>775</lpage>.</mixed-citation></ref><ref id="B9"><mixed-citation xmlns:xlink="http://www.w3.org/1999/xlink" xlink:type="simple"><person-group><name name-style="western"><surname>Li</surname><given-names>Y</given-names></name><name name-style="western"><surname>Zhou</surname><given-names>W</given-names></name><name name-style="western"><surname>Luo</surname><given-names>T</given-names></name></person-group> (<year>2005</year>) <article-title>A new species of <tp:taxon-name><tp:taxon-name-part taxon-name-part-type="family">Cyclophoridae</tp:taxon-name-part></tp:taxon-name> from Guizhou Province, China, (<tp:taxon-name><tp:taxon-name-part taxon-name-part-type="subclass">Prosobranchia</tp:taxon-name-part></tp:taxon-name>: <tp:taxon-name><tp:taxon-name-part taxon-name-part-type="order">Mesogastropoda</tp:taxon-name-part></tp:taxon-name>: <tp:taxon-name><tp:taxon-name-part taxon-name-part-type="family">Cyclophoridae</tp:taxon-name-part></tp:taxon-name>).</article-title><source>Acta Zootaxonomica Sinica</source><volume>30</volume>(<issue>1</issue>): <fpage>67</fpage>–<lpage>69</lpage>.</mixed-citation></ref></ref-list></tp:taxon-treatment>
