# Supplementary material for: Two new cyclophoroid species from Hubei, China, with proposal of a new genus (Gastropoda, Caenogastropoda, Diplommatinidae and Alycaeidae)
Source: Zookeys. 2020 May 21;935:37–46. doi: 10.3897/zookeys.935.51414 (PMC7256064; doi:10.3897/zookeys.935.51414)
Supplement: XML Treatment for Pincerna [file zookeys.935.51414-treatment3.xml]

<!DOCTYPE tp:taxon-treatment
  PUBLIC "-//TaxonX//DTD Taxonomic Treatment Publishing DTD v0 20100105//EN" "tax-treatment-NSO.dtd">
<tp:taxon-treatment xmlns:tp="http://www.plazi.org/taxpub"><tp:treatment-meta><kwd-group><label>Taxon classification</label><kwd><named-content xmlns:xlink="http://www.w3.org/1999/xlink" content-type="kingdom">Animalia</named-content></kwd><kwd><named-content xmlns:xlink="http://www.w3.org/1999/xlink" content-type="order">Architaenioglossa</named-content></kwd><kwd><named-content xmlns:xlink="http://www.w3.org/1999/xlink" content-type="family">Cyclophoridae</named-content></kwd></kwd-group><mixed-citation publication-type="journal"><person-group><name><surname>Chen</surname><given-names>Zhe-Yu</given-names></name><name><surname>Wu</surname><given-names>Min</given-names></name></person-group><article-title>Two new cyclophoroid species from Hubei, China, with proposal of a new genus (<tp:taxon-name><tp:taxon-name-part taxon-name-part-type="class">Gastropoda</tp:taxon-name-part></tp:taxon-name>, <tp:taxon-name><tp:taxon-name-part taxon-name-part-type="subclass">Caenogastropoda</tp:taxon-name-part></tp:taxon-name>, <tp:taxon-name><tp:taxon-name-part taxon-name-part-type="family">Diplommatinidae</tp:taxon-name-part></tp:taxon-name> and <tp:taxon-name><tp:taxon-name-part taxon-name-part-type="family">Alycaeidae</tp:taxon-name-part></tp:taxon-name>)</article-title><source>Zookeys</source><day>21</day><month>5</month><year>2020</year><volume>935</volume><fpage>37</fpage><lpage>46</lpage><pub-id pub-id-type="doi">10.3897/zookeys.935.51414</pub-id></mixed-citation></tp:treatment-meta><tp:nomenclature><tp:taxon-name><object-id xmlns:xlink="http://www.w3.org/1999/xlink" content-type="arpha" xlink:type="simple">72CDCB32-DD2C-5DDC-BCBB-F1A0E347C0C1</object-id>
              <tp:taxon-name-part taxon-name-part-type="genus" reg="Pincerna">Pincerna</tp:taxon-name-part>
            </tp:taxon-name><tp:taxon-authority>Preston, 1907</tp:taxon-authority></tp:nomenclature><tp:treatment-sec sec-type="type species" id="SECID0EQVAE"><title>Type species.</title><p><tp:taxon-name><tp:taxon-name-part taxon-name-part-type="genus" reg="Alycaeus">Alycaeus</tp:taxon-name-part> (<tp:taxon-name-part taxon-name-part-type="subgenus" reg="Pincerna">Pincerna</tp:taxon-name-part>) <tp:taxon-name-part taxon-name-part-type="species" reg="liratula">liratula</tp:taxon-name-part></tp:taxon-name> Preston, 1907, by monotypy (<xref ref-type="bibr" rid="B12">Páll-Gergely 2017</xref>).</p></tp:treatment-sec><tp:treatment-sec sec-type="Vernacular name" id="SECID0EIWAE"><title>Vernacular name.</title><p>平沟螺属</p></tp:treatment-sec><ref-list><ref id="B12"><mixed-citation xmlns:xlink="http://www.w3.org/1999/xlink" xlink:type="simple"><person-group><name name-style="western"><surname>Páll-Gergely</surname><given-names>B</given-names></name></person-group> (<year>2017</year>) <article-title>A new species of <tp:taxon-name><tp:taxon-name-part taxon-name-part-type="family">Alycaeidae</tp:taxon-name-part></tp:taxon-name>, <italic><tp:taxon-name><tp:taxon-name-part taxon-name-part-type="genus">Pincerna</tp:taxon-name-part> <tp:taxon-name-part taxon-name-part-type="species">yanseni</tp:taxon-name-part></tp:taxon-name></italic> sp. nov. from Sumatra, with the resurrection of the genus <italic><tp:taxon-name><tp:taxon-name-part taxon-name-part-type="genus">Pincerna</tp:taxon-name-part></tp:taxon-name></italic> Preston, 1907 (<tp:taxon-name><tp:taxon-name-part taxon-name-part-type="class">Gastropoda</tp:taxon-name-part></tp:taxon-name>: <tp:taxon-name><tp:taxon-name-part taxon-name-part-type="superfamily">Cyclophoroidea</tp:taxon-name-part></tp:taxon-name>).</article-title><source>Raffles Bulletin of Zoology</source><volume>65</volume>: <fpage>213</fpage>–<lpage>219</lpage>.</mixed-citation></ref></ref-list></tp:taxon-treatment>
