# Supplementary material for: Two new cyclophoroid species from Hubei, China, with proposal of a new genus (Gastropoda, Caenogastropoda, Diplommatinidae and Alycaeidae)
Source: Zookeys. 2020 May 21;935:37–46. doi: 10.3897/zookeys.935.51414 (PMC7256064; doi:10.3897/zookeys.935.51414)
Supplement: XML Treatment for Pincerna vallis [file zookeys.935.51414-treatment4.xml]

<!DOCTYPE tp:taxon-treatment
  PUBLIC "-//TaxonX//DTD Taxonomic Treatment Publishing DTD v0 20100105//EN" "tax-treatment-NSO.dtd">
<tp:taxon-treatment xmlns:tp="http://www.plazi.org/taxpub"><tp:treatment-meta><kwd-group><label>Taxon classification</label><kwd><named-content xmlns:xlink="http://www.w3.org/1999/xlink" content-type="kingdom">Animalia</named-content></kwd><kwd><named-content xmlns:xlink="http://www.w3.org/1999/xlink" content-type="order">Architaenioglossa</named-content></kwd><kwd><named-content xmlns:xlink="http://www.w3.org/1999/xlink" content-type="family">Cyclophoridae</named-content></kwd></kwd-group><mixed-citation publication-type="journal"><person-group><name><surname>Chen</surname><given-names>Zhe-Yu</given-names></name><name><surname>Wu</surname><given-names>Min</given-names></name></person-group><article-title>Two new cyclophoroid species from Hubei, China, with proposal of a new genus (<tp:taxon-name><tp:taxon-name-part taxon-name-part-type="class">Gastropoda</tp:taxon-name-part></tp:taxon-name>, <tp:taxon-name><tp:taxon-name-part taxon-name-part-type="subclass">Caenogastropoda</tp:taxon-name-part></tp:taxon-name>, <tp:taxon-name><tp:taxon-name-part taxon-name-part-type="family">Diplommatinidae</tp:taxon-name-part></tp:taxon-name> and <tp:taxon-name><tp:taxon-name-part taxon-name-part-type="family">Alycaeidae</tp:taxon-name-part></tp:taxon-name>)</article-title><source>Zookeys</source><day>21</day><month>5</month><year>2020</year><volume>935</volume><fpage>37</fpage><lpage>46</lpage><pub-id pub-id-type="doi">10.3897/zookeys.935.51414</pub-id></mixed-citation></tp:treatment-meta><tp:nomenclature><tp:taxon-name><object-id xmlns:xlink="http://www.w3.org/1999/xlink" content-type="arpha" xlink:type="simple">1F65093B-37E5-5120-936A-F631EE806136</object-id>
              <tp:taxon-name-part taxon-name-part-type="genus" reg="Pincerna">Pincerna</tp:taxon-name-part>
              <tp:taxon-name-part taxon-name-part-type="species" reg="vallis">vallis</tp:taxon-name-part>
              <object-id xmlns:xlink="http://www.w3.org/1999/xlink" content-type="zoobank" xlink:type="simple">http://zoobank.org/63A4E519-86E7-453A-9F90-2EAAFE527185</object-id>
            </tp:taxon-name><tp:taxon-authority>Chen &amp; Wu</tp:taxon-authority><tp:taxon-status xmlns:xlink="http://www.w3.org/1999/xlink" xlink:type="simple">sp. nov.</tp:taxon-status><xref ref-type="fig" rid="F1">Figures 1</xref><xref ref-type="fig" rid="F4">, 4A, B</xref><xref ref-type="fig" rid="F5">, 5A</xref></tp:nomenclature><tp:treatment-sec sec-type="type material" id="SECID0ECYAE"><title>Type material.</title><p><bold><italic>Holotype</italic></bold> (HBUMM10017-spec. 1, fully mature animal), China, Hubei, Wufeng Tujiazu Autonomous County, Chaibuxi National Forest Park, <named-content xmlns:xlink="http://www.w3.org/1999/xlink" content-type="dwc:verbatimCoordinates" xlink:type="simple"><named-content content-type="geo-json" specific-use="{&#34;type&#34;:&#34;Point&#34;,&#34;coordinates&#34;:[110.199000,30.216000]}" id="NCID0EQYAE" xlink:type="simple">30.216N, 110.199E</named-content></named-content>, 1220 m <abbrev xmlns:xlink="http://www.w3.org/1999/xlink" xlink:title="above sea level" id="ABBRID0EVYAE" xlink:type="simple">a.s.l</abbrev>., leg. Zhe-Yu Chen and Qiao-Zhen Hu, 27 June 2019 (Fig. <xref ref-type="fig" rid="F5">5A</xref>). <bold><italic>Paratype</italic></bold>: 1 ex. (<abbrev xmlns:xlink="http://www.w3.org/1999/xlink" content-type="institution" xlink:title="mollusc collection of the Museum of Hebei University, Baoding, China" id="ABBRID0EAZAE" xlink:type="simple">HBUMM</abbrev> 10017-spec. 2, an empty shell), same data as holotype.</p><p><bold>Measurements.</bold> Shell width = 3.3 mm, shell height = 3.5 mm.</p><p><bold>Diagnosis.</bold><abbrev xmlns:xlink="http://www.w3.org/1999/xlink" xlink:title="Region 3" id="ABBRID0ENZAE" xlink:type="simple">R3</abbrev> with some ribs. Ribs on <abbrev xmlns:xlink="http://www.w3.org/1999/xlink" xlink:title="Region 2" id="ABBRID0ERZAE" xlink:type="simple">R2</abbrev> more intensive than those in <italic><tp:taxon-name><tp:taxon-name-part taxon-name-part-type="genus" reg="Pincerna">P.</tp:taxon-name-part> <tp:taxon-name-part taxon-name-part-type="species" reg="costulosa">costulosa</tp:taxon-name-part></tp:taxon-name></italic>.</p><p><bold>Description.</bold> Shell conical ovoid, orangish when fresh, with 3¼–3½ convex whorls. Suture deep. Protoconch finely granulate, 1–1¾ whorls. <abbrev xmlns:xlink="http://www.w3.org/1999/xlink" xlink:title="Region 1" id="ABBRID0EE1AE" xlink:type="simple">R1</abbrev> ca 2½ whorls, with regularly spaced strong ribs. <abbrev xmlns:xlink="http://www.w3.org/1999/xlink" xlink:title="Region 2" id="ABBRID0EI1AE" xlink:type="simple">R2</abbrev> very short (ca 0.5 mm), consisting of ca 15 lighter stripes (= breathing tunnels); constriction between <abbrev xmlns:xlink="http://www.w3.org/1999/xlink" xlink:title="Region 2" id="ABBRID0EM1AE" xlink:type="simple">R2</abbrev> and <abbrev xmlns:xlink="http://www.w3.org/1999/xlink" xlink:title="Region 3" id="ABBRID0EQ1AE" xlink:type="simple">R3</abbrev> rather shallow. <abbrev xmlns:xlink="http://www.w3.org/1999/xlink" xlink:title="Region 3" id="ABBRID0EU1AE" xlink:type="simple">R3</abbrev> slightly less than ¼ whorl, smooth near <abbrev xmlns:xlink="http://www.w3.org/1999/xlink" xlink:title="Region 2" id="ABBRID0EY1AE" xlink:type="simple">R2</abbrev> side, with about 5 weak but distinct ribs near aperture. Aperture rounded, nearly vertical, not descending. Peristome expanded but not reflected, internally thickened, protruding; boundary between inner and outer peristomes visible. Umbilicus open, narrow. Operculum (Fig. <xref ref-type="fig" rid="F4">4A</xref>, arrowed) corneous, translucent, thin, concave.</p><fig id="F4" position="float" orientation="portrait"><object-id xmlns:xlink="http://www.w3.org/1999/xlink" content-type="doi" xlink:type="simple">10.3897/zookeys.935.51414.figure4</object-id><object-id xmlns:xlink="http://www.w3.org/1999/xlink" content-type="arpha" xlink:type="simple">8995D731-3D23-579A-B512-14F6724CE2D4</object-id><label>Figure 4.</label><caption><p><bold>A, B</bold><italic><tp:taxon-name><tp:taxon-name-part taxon-name-part-type="genus" reg="Pincerna">Pincerna</tp:taxon-name-part> <tp:taxon-name-part taxon-name-part-type="species" reg="vallis">vallis</tp:taxon-name-part></tp:taxon-name></italic> Chen &amp; Wu, sp. nov. <bold>A</bold><abbrev xmlns:xlink="http://www.w3.org/1999/xlink" content-type="institution" xlink:title="mollusc collection of the Museum of Hebei University, Baoding, China" id="ABBRID0EX2AE" xlink:type="simple">HBUMM</abbrev> 10017-spec. 1, holotype, red arrow shows the operculum <bold>B</bold><abbrev xmlns:xlink="http://www.w3.org/1999/xlink" content-type="institution" xlink:title="mollusc collection of the Museum of Hebei University, Baoding, China" id="ABBRID0E52AE" xlink:type="simple">HBUMM</abbrev> 10017-spec. 2, paratype <bold>C, D</bold><italic><tp:taxon-name><tp:taxon-name-part taxon-name-part-type="genus" reg="Pincerna">Pincerna</tp:taxon-name-part> <tp:taxon-name-part taxon-name-part-type="species" reg="costulosa">costulosa</tp:taxon-name-part></tp:taxon-name></italic> (Bavay &amp; Dautzenber﻿g, 1912) <bold>C</bold> HBUMM10018 <bold>D</bold> syntype, <named-content xmlns:xlink="http://www.w3.org/1999/xlink" content-type="dwc:institutional_code" xlink:type="simple">MNHN</named-content>-IM-2000-31786. Scale bar: 5 mm. Photos: Zhe-Yu Chen (<bold>A–C</bold>) and M. Caballer Gutierrez (<bold>D</bold>).</p></caption><graphic xmlns:xlink="http://www.w3.org/1999/xlink" xlink:href="zookeys-935-037-g004.jpg" position="float" orientation="portrait" xlink:type="simple" id="oo_412414.jpg"><uri content-type="original_file" xlink:type="simple">https://binary.pensoft.net/fig/412414</uri></graphic></fig><p><bold>Etymology.</bold> The name <italic><tp:taxon-name><tp:taxon-name-part taxon-name-part-type="genus" reg="Pincerna"/><tp:taxon-name-part taxon-name-part-type="species" reg="vallis">vallis</tp:taxon-name-part></tp:taxon-name></italic> (Latin: valley) refers to the type locality inside the Chaibuxi Grand Canyon.</p><p><bold>Type locality.</bold> China, Hubei, Wufeng Tujiazu Autonomous County, Chaibuxi National Forest Park, 30.216N, 110.199E, 1220 m <abbrev xmlns:xlink="http://www.w3.org/1999/xlink" xlink:title="above sea level" id="ABBRID0EU4AE" xlink:type="simple">a.s.l</abbrev>.</p><p><bold>Distribution.</bold> This species is known only from the type locality.</p><p><bold>Remarks.</bold> Two <italic><tp:taxon-name><tp:taxon-name-part taxon-name-part-type="genus" reg="Pincerna">Pincerna</tp:taxon-name-part></tp:taxon-name></italic> species have been recorded in adjacent areas, <italic><tp:taxon-name><tp:taxon-name-part taxon-name-part-type="genus" reg="Pincerna">P.</tp:taxon-name-part> <tp:taxon-name-part taxon-name-part-type="species" reg="costulosa">costulosa</tp:taxon-name-part></tp:taxon-name></italic> (Bavay &amp; Dautzenberg, 1912) from Vietnam (Holotype: <named-content xmlns:xlink="http://www.w3.org/1999/xlink" content-type="dwc:institutional_code" xlink:type="simple">MNHN</named-content>-IM-2000-31786, Tonkin, Phong Tho) (Fig. <xref ref-type="fig" rid="F4">4D</xref>) and Yunnan, China (HBUMM10018, see below) (Fig. <xref ref-type="fig" rid="F4">4C</xref>) and <italic><tp:taxon-name><tp:taxon-name-part taxon-name-part-type="genus" reg="Pincerna">Pincerna</tp:taxon-name-part> <tp:taxon-name-part taxon-name-part-type="species" reg="maolanensis">maolanensis</tp:taxon-name-part></tp:taxon-name></italic> Luo, Zhang &amp; Zhuo, 2009 from Guizhou. <italic><tp:taxon-name><tp:taxon-name-part taxon-name-part-type="genus" reg="Pincerna">Pincerna</tp:taxon-name-part> <tp:taxon-name-part taxon-name-part-type="species" reg="vallis">vallis</tp:taxon-name-part></tp:taxon-name></italic> sp. nov. can be distinguished from <italic><tp:taxon-name><tp:taxon-name-part taxon-name-part-type="genus" reg="Pincerna">P.</tp:taxon-name-part> <tp:taxon-name-part taxon-name-part-type="species" reg="maolanensis">maolanensis</tp:taxon-name-part></tp:taxon-name></italic> by its smaller and more fragile shell, relatively short <abbrev xmlns:xlink="http://www.w3.org/1999/xlink" xlink:title="Region 2" id="ABBRID0EBAAG" xlink:type="simple">R2</abbrev> (ca 0.5 mm, whereas it is 0.83–1.00 mm in <italic><tp:taxon-name><tp:taxon-name-part taxon-name-part-type="genus" reg="Pincerna">P.</tp:taxon-name-part> <tp:taxon-name-part taxon-name-part-type="species" reg="maolanensis">maolanensis</tp:taxon-name-part></tp:taxon-name></italic>). <italic><tp:taxon-name><tp:taxon-name-part taxon-name-part-type="genus" reg="Pincerna">Pincerna</tp:taxon-name-part> <tp:taxon-name-part taxon-name-part-type="species" reg="costulosa">costulosa</tp:taxon-name-part></tp:taxon-name></italic> is most similar to the new species in size and shape. However, <italic><tp:taxon-name><tp:taxon-name-part taxon-name-part-type="genus" reg="Pincerna">P.</tp:taxon-name-part> <tp:taxon-name-part taxon-name-part-type="species" reg="vallis">vallis</tp:taxon-name-part></tp:taxon-name></italic> sp. nov. has a more convex body whorl. <italic><tp:taxon-name><tp:taxon-name-part taxon-name-part-type="genus" reg="Pincerna">Pincerna</tp:taxon-name-part> <tp:taxon-name-part taxon-name-part-type="species" reg="costulosa">costulosa</tp:taxon-name-part></tp:taxon-name></italic> has a smooth/ribless <abbrev xmlns:xlink="http://www.w3.org/1999/xlink" xlink:title="Region 3" id="ABBRID0ERBAG" xlink:type="simple">R3</abbrev> while the new species has some ribs near the aperture. In addition, the ribs of <italic><tp:taxon-name><tp:taxon-name-part taxon-name-part-type="genus" reg="Pincerna">P.</tp:taxon-name-part> <tp:taxon-name-part taxon-name-part-type="species" reg="vallis">vallis</tp:taxon-name-part></tp:taxon-name></italic> sp. nov. on <abbrev xmlns:xlink="http://www.w3.org/1999/xlink" xlink:title="Region 2" id="ABBRID0EACAG" xlink:type="simple">R2</abbrev> are stronger than those in <italic><tp:taxon-name><tp:taxon-name-part taxon-name-part-type="genus" reg="Pincerna">P.</tp:taxon-name-part> <tp:taxon-name-part taxon-name-part-type="species" reg="costulosa">costulosa</tp:taxon-name-part></tp:taxon-name></italic>.</p><fig id="F5" position="float" orientation="portrait"><object-id xmlns:xlink="http://www.w3.org/1999/xlink" content-type="doi" xlink:type="simple">10.3897/zookeys.935.51414.figure5</object-id><object-id xmlns:xlink="http://www.w3.org/1999/xlink" content-type="arpha" xlink:type="simple">EF5AFC05-09A6-567D-996D-1AAEAADE5C21</object-id><label>Figure 5.</label><caption><p><bold>A</bold> Habitat of <italic><tp:taxon-name><tp:taxon-name-part taxon-name-part-type="genus" reg="Pincerna">Pincerna</tp:taxon-name-part> <tp:taxon-name-part taxon-name-part-type="species" reg="vallis">vallis</tp:taxon-name-part></tp:taxon-name></italic> Chen &amp; Wu, sp. nov. (<abbrev xmlns:xlink="http://www.w3.org/1999/xlink" content-type="institution" xlink:title="mollusc collection of the Museum of Hebei University, Baoding, China" id="ABBRID0EEDAG" xlink:type="simple">HBUMM</abbrev> 10017-spec. 1, holotype) <bold>B</bold> habitat of <italic><tp:taxon-name><tp:taxon-name-part taxon-name-part-type="genus" reg="Sinoarinia">Sinoarinia</tp:taxon-name-part> <tp:taxon-name-part taxon-name-part-type="species" reg="feii">feii</tp:taxon-name-part></tp:taxon-name></italic> Chen, gen. et sp. nov. Photos: Zhe-Yu Chen.</p></caption><graphic xmlns:xlink="http://www.w3.org/1999/xlink" xlink:href="zookeys-935-037-g005.jpg" position="float" orientation="portrait" xlink:type="simple" id="oo_412415.jpg"><uri content-type="original_file" xlink:type="simple">https://binary.pensoft.net/fig/412415</uri></graphic></fig></tp:treatment-sec><tp:treatment-sec sec-type="Vernacular name" id="SECID0E2DAG"><title>Vernacular name.</title><p>峡谷平沟螺</p></tp:treatment-sec><tp:treatment-sec><!--Section generated to contain objects referenced in tp:taxon-treatment.--><fig id="F1" position="float" orientation="portrait"><object-id xmlns:xlink="http://www.w3.org/1999/xlink" content-type="doi" xlink:type="simple">10.3897/zookeys.935.51414.figure1</object-id><object-id xmlns:xlink="http://www.w3.org/1999/xlink" content-type="arpha" xlink:type="simple">5099F85D-9D6D-57FA-B8C0-8A390A40E0E7</object-id><label>Figure 1.</label><caption><p>Map of sampling sites and type localities <bold>1</bold> type locality of <italic><tp:taxon-name><tp:taxon-name-part taxon-name-part-type="genus" reg="Sinoarinia">Sinoarinia</tp:taxon-name-part> <tp:taxon-name-part taxon-name-part-type="species" reg="feii">feii</tp:taxon-name-part></tp:taxon-name></italic> Chen, gen. et sp. nov. and <italic><tp:taxon-name><tp:taxon-name-part taxon-name-part-type="genus" reg="Pincerna">Pincerna</tp:taxon-name-part> <tp:taxon-name-part taxon-name-part-type="species" reg="vallis">vallis</tp:taxon-name-part></tp:taxon-name></italic> Chen &amp; Wu, sp. nov. <bold>2</bold> type locality of <italic><tp:taxon-name><tp:taxon-name-part taxon-name-part-type="genus" reg="Sinoarinia">Sinoarinia</tp:taxon-name-part> <tp:taxon-name-part taxon-name-part-type="species" reg="maolanensis">maolanensis</tp:taxon-name-part></tp:taxon-name></italic> (Zhang, Chen &amp; Zhuo, 2013) comb. nov. <bold>3</bold> type locality of <italic><tp:taxon-name><tp:taxon-name-part taxon-name-part-type="genus" reg="Sinoarinia">Sinoarinia</tp:taxon-name-part> <tp:taxon-name-part taxon-name-part-type="species" reg="mirifica">mirifica</tp:taxon-name-part></tp:taxon-name></italic> (Li, Zhuo &amp; Luo, 2005) comb. nov. <bold>4</bold> type locality of <italic><tp:taxon-name><tp:taxon-name-part taxon-name-part-type="genus" reg="Pincerna">Pincerna</tp:taxon-name-part> <tp:taxon-name-part taxon-name-part-type="species" reg="costulosa">costulosa</tp:taxon-name-part></tp:taxon-name></italic> (Bavay &amp; Dautzenberg, 1912) and <italic><tp:taxon-name><tp:taxon-name-part taxon-name-part-type="genus" reg="Sinoarinia">Sinoarinia</tp:taxon-name-part> <tp:taxon-name-part taxon-name-part-type="species" reg="aesopus">aesopus</tp:taxon-name-part></tp:taxon-name></italic> (Bavay &amp; Dautzenberg, 1904) comb. nov., Vietnam <bold>5</bold> Sampling site of <italic><tp:taxon-name><tp:taxon-name-part taxon-name-part-type="genus" reg="Pincerna">Pincerna</tp:taxon-name-part> <tp:taxon-name-part taxon-name-part-type="species" reg="costulosa">costulosa</tp:taxon-name-part></tp:taxon-name></italic> in Yunnan.</p></caption><graphic xmlns:xlink="http://www.w3.org/1999/xlink" xlink:href="zookeys-935-037-g001.jpg" position="float" orientation="portrait" xlink:type="simple" id="oo_412411.jpg"><uri content-type="original_file" xlink:type="simple">https://binary.pensoft.net/fig/412411</uri></graphic></fig></tp:treatment-sec></tp:taxon-treatment>
