# Supplementary material for: Two new cyclophoroid species from Hubei, China, with proposal of a new genus (Gastropoda, Caenogastropoda, Diplommatinidae and Alycaeidae)
Source: Zookeys. 2020 May 21;935:37–46. doi: 10.3897/zookeys.935.51414 (PMC7256064; doi:10.3897/zookeys.935.51414)
Supplement: XML Treatment for Pincerna costulosa [file zookeys.935.51414-treatment5.xml]

<!DOCTYPE tp:taxon-treatment
  PUBLIC "-//TaxonX//DTD Taxonomic Treatment Publishing DTD v0 20100105//EN" "tax-treatment-NSO.dtd">
<tp:taxon-treatment xmlns:tp="http://www.plazi.org/taxpub"><tp:treatment-meta><kwd-group><label>Taxon classification</label><kwd><named-content xmlns:xlink="http://www.w3.org/1999/xlink" content-type="kingdom">Animalia</named-content></kwd><kwd><named-content xmlns:xlink="http://www.w3.org/1999/xlink" content-type="order">Architaenioglossa</named-content></kwd><kwd><named-content xmlns:xlink="http://www.w3.org/1999/xlink" content-type="family">Cyclophoridae</named-content></kwd></kwd-group><mixed-citation publication-type="journal"><person-group><name><surname>Chen</surname><given-names>Zhe-Yu</given-names></name><name><surname>Wu</surname><given-names>Min</given-names></name></person-group><article-title>Two new cyclophoroid species from Hubei, China, with proposal of a new genus (<tp:taxon-name><tp:taxon-name-part taxon-name-part-type="class">Gastropoda</tp:taxon-name-part></tp:taxon-name>, <tp:taxon-name><tp:taxon-name-part taxon-name-part-type="subclass">Caenogastropoda</tp:taxon-name-part></tp:taxon-name>, <tp:taxon-name><tp:taxon-name-part taxon-name-part-type="family">Diplommatinidae</tp:taxon-name-part></tp:taxon-name> and <tp:taxon-name><tp:taxon-name-part taxon-name-part-type="family">Alycaeidae</tp:taxon-name-part></tp:taxon-name>)</article-title><source>Zookeys</source><day>21</day><month>5</month><year>2020</year><volume>935</volume><fpage>37</fpage><lpage>46</lpage><pub-id pub-id-type="doi">10.3897/zookeys.935.51414</pub-id></mixed-citation></tp:treatment-meta><tp:nomenclature><tp:taxon-name><object-id xmlns:xlink="http://www.w3.org/1999/xlink" content-type="arpha" xlink:type="simple">675E6B18-3285-5215-9A0A-C73FD5087A2C</object-id>
              <tp:taxon-name-part taxon-name-part-type="genus" reg="Pincerna">Pincerna</tp:taxon-name-part>
              <tp:taxon-name-part taxon-name-part-type="species" reg="costulosa">costulosa</tp:taxon-name-part>
            </tp:taxon-name><tp:taxon-authority>(Bavay &amp; Dautzenberg, 1912)</tp:taxon-authority><xref ref-type="fig" rid="F1">Figures 1</xref><xref ref-type="fig" rid="F4">, 4C, D</xref><tp:nomenclature-citation-list><tp:nomenclature-citation><tp:taxon-name>
                  <tp:taxon-name-part taxon-name-part-type="genus" reg="Alycaeus">Alycaeus</tp:taxon-name-part> <tp:taxon-name-part taxon-name-part-type="species" reg="costulosus">costulosus</tp:taxon-name-part></tp:taxon-name><comment>Bavay &amp; Dautzenberg, 1912: 49–50, pl. 4, figs 1–4.</comment></tp:nomenclature-citation><tp:nomenclature-citation><tp:taxon-name>
                  <tp:taxon-name-part taxon-name-part-type="genus" reg="Pincerna">Pincerna</tp:taxon-name-part> <tp:taxon-name-part taxon-name-part-type="species" reg="costulosa">costulosa</tp:taxon-name-part></tp:taxon-name><comment>-<xref ref-type="bibr" rid="B14">Páll-Gergely et al. 2017</xref>: 10, fig. 3F.</comment></tp:nomenclature-citation></tp:nomenclature-citation-list></tp:nomenclature><tp:treatment-sec sec-type="material" id="SECID0EKGAG"><title>Materials examined.</title><p>HBUMM10018 (Fig. <xref ref-type="fig" rid="F4">4C</xref>), Yunnan, Xishuangbanna, Menglun Botanical Garden, Lvshilin (<named-content xmlns:xlink="http://www.w3.org/1999/xlink" content-type="dwc:verbatimCoordinates" xlink:type="simple"><named-content content-type="geo-json" specific-use="{&#34;type&#34;:&#34;Point&#34;,&#34;coordinates&#34;:[101.283000,21.911000]}" id="NCID0EXGAG" xlink:type="simple">21.911N, 101.283E</named-content></named-content>), leg. Xiao-Ran Zhu, 6 August 2018.</p></tp:treatment-sec><tp:treatment-sec sec-type="type locality" id="SECID0E3GAG"><title>Type locality.</title><p>“Phong-Tho, Tonkin”.</p></tp:treatment-sec><tp:treatment-sec sec-type="distribution" id="SECID0EBHAG"><title>Distribution in China.</title><p>Yunnan.</p></tp:treatment-sec><tp:treatment-sec sec-type="Vernacular name" id="SECID0EGHAG"><title>Vernacular name.</title><p>弱肋平沟螺</p></tp:treatment-sec><tp:treatment-sec><!--Section generated to contain objects referenced in tp:taxon-treatment.--><fig id="F1" position="float" orientation="portrait"><object-id xmlns:xlink="http://www.w3.org/1999/xlink" content-type="doi" xlink:type="simple">10.3897/zookeys.935.51414.figure1</object-id><object-id xmlns:xlink="http://www.w3.org/1999/xlink" content-type="arpha" xlink:type="simple">5099F85D-9D6D-57FA-B8C0-8A390A40E0E7</object-id><label>Figure 1.</label><caption><p>Map of sampling sites and type localities <bold>1</bold> type locality of <italic><tp:taxon-name><tp:taxon-name-part taxon-name-part-type="genus" reg="Sinoarinia">Sinoarinia</tp:taxon-name-part> <tp:taxon-name-part taxon-name-part-type="species" reg="feii">feii</tp:taxon-name-part></tp:taxon-name></italic> Chen, gen. et sp. nov. and <italic><tp:taxon-name><tp:taxon-name-part taxon-name-part-type="genus" reg="Pincerna">Pincerna</tp:taxon-name-part> <tp:taxon-name-part taxon-name-part-type="species" reg="vallis">vallis</tp:taxon-name-part></tp:taxon-name></italic> Chen &amp; Wu, sp. nov. <bold>2</bold> type locality of <italic><tp:taxon-name><tp:taxon-name-part taxon-name-part-type="genus" reg="Sinoarinia">Sinoarinia</tp:taxon-name-part> <tp:taxon-name-part taxon-name-part-type="species" reg="maolanensis">maolanensis</tp:taxon-name-part></tp:taxon-name></italic> (Zhang, Chen &amp; Zhuo, 2013) comb. nov. <bold>3</bold> type locality of <italic><tp:taxon-name><tp:taxon-name-part taxon-name-part-type="genus" reg="Sinoarinia">Sinoarinia</tp:taxon-name-part> <tp:taxon-name-part taxon-name-part-type="species" reg="mirifica">mirifica</tp:taxon-name-part></tp:taxon-name></italic> (Li, Zhuo &amp; Luo, 2005) comb. nov. <bold>4</bold> type locality of <italic><tp:taxon-name><tp:taxon-name-part taxon-name-part-type="genus" reg="Pincerna">Pincerna</tp:taxon-name-part> <tp:taxon-name-part taxon-name-part-type="species" reg="costulosa">costulosa</tp:taxon-name-part></tp:taxon-name></italic> (Bavay &amp; Dautzenberg, 1912) and <italic><tp:taxon-name><tp:taxon-name-part taxon-name-part-type="genus" reg="Sinoarinia">Sinoarinia</tp:taxon-name-part> <tp:taxon-name-part taxon-name-part-type="species" reg="aesopus">aesopus</tp:taxon-name-part></tp:taxon-name></italic> (Bavay &amp; Dautzenberg, 1904) comb. nov., Vietnam <bold>5</bold> Sampling site of <italic><tp:taxon-name><tp:taxon-name-part taxon-name-part-type="genus" reg="Pincerna">Pincerna</tp:taxon-name-part> <tp:taxon-name-part taxon-name-part-type="species" reg="costulosa">costulosa</tp:taxon-name-part></tp:taxon-name></italic> in Yunnan.</p></caption><graphic xmlns:xlink="http://www.w3.org/1999/xlink" xlink:href="zookeys-935-037-g001.jpg" position="float" orientation="portrait" xlink:type="simple" id="oo_412411.jpg"><uri content-type="original_file" xlink:type="simple">https://binary.pensoft.net/fig/412411</uri></graphic></fig><fig id="F4" position="float" orientation="portrait"><object-id xmlns:xlink="http://www.w3.org/1999/xlink" content-type="doi" xlink:type="simple">10.3897/zookeys.935.51414.figure4</object-id><object-id xmlns:xlink="http://www.w3.org/1999/xlink" content-type="arpha" xlink:type="simple">8995D731-3D23-579A-B512-14F6724CE2D4</object-id><label>Figure 4.</label><caption><p><bold>A, B</bold><italic><tp:taxon-name><tp:taxon-name-part taxon-name-part-type="genus" reg="Pincerna">Pincerna</tp:taxon-name-part> <tp:taxon-name-part taxon-name-part-type="species" reg="vallis">vallis</tp:taxon-name-part></tp:taxon-name></italic> Chen &amp; Wu, sp. nov. <bold>A</bold><abbrev xmlns:xlink="http://www.w3.org/1999/xlink" content-type="institution" xlink:title="mollusc collection of the Museum of Hebei University, Baoding, China" id="ABBRID0EX2AE" xlink:type="simple">HBUMM</abbrev> 10017-spec. 1, holotype, red arrow shows the operculum <bold>B</bold><abbrev xmlns:xlink="http://www.w3.org/1999/xlink" content-type="institution" xlink:title="mollusc collection of the Museum of Hebei University, Baoding, China" id="ABBRID0E52AE" xlink:type="simple">HBUMM</abbrev> 10017-spec. 2, paratype <bold>C, D</bold><italic><tp:taxon-name><tp:taxon-name-part taxon-name-part-type="genus" reg="Pincerna">Pincerna</tp:taxon-name-part> <tp:taxon-name-part taxon-name-part-type="species" reg="costulosa">costulosa</tp:taxon-name-part></tp:taxon-name></italic> (Bavay &amp; Dautzenber﻿g, 1912) <bold>C</bold> HBUMM10018 <bold>D</bold> syntype, <named-content xmlns:xlink="http://www.w3.org/1999/xlink" content-type="dwc:institutional_code" xlink:type="simple">MNHN</named-content>-IM-2000-31786. Scale bar: 5 mm. Photos: Zhe-Yu Chen (<bold>A–C</bold>) and M. Caballer Gutierrez (<bold>D</bold>).</p></caption><graphic xmlns:xlink="http://www.w3.org/1999/xlink" xlink:href="zookeys-935-037-g004.jpg" position="float" orientation="portrait" xlink:type="simple" id="oo_412414.jpg"><uri content-type="original_file" xlink:type="simple">https://binary.pensoft.net/fig/412414</uri></graphic></fig></tp:treatment-sec><ref-list><ref id="B14"><mixed-citation xmlns:xlink="http://www.w3.org/1999/xlink" xlink:type="simple"><person-group><name name-style="western"><surname>Páll-Gergely</surname><given-names>B</given-names></name><name name-style="western"><surname>Hunyadi</surname><given-names>A</given-names></name><name name-style="western"><surname>Đỗ</surname><given-names>ĐS</given-names></name><name name-style="western"><surname>Naggs</surname><given-names>F</given-names></name><name name-style="western"><surname>Asami</surname><given-names>T</given-names></name></person-group> (<year>2017</year>) <article-title>Revision of the <tp:taxon-name><tp:taxon-name-part taxon-name-part-type="family">Alycaeidae</tp:taxon-name-part></tp:taxon-name> of China, Laos and Vietnam (<tp:taxon-name><tp:taxon-name-part taxon-name-part-type="class">Gastropoda</tp:taxon-name-part></tp:taxon-name>: <tp:taxon-name><tp:taxon-name-part taxon-name-part-type="superfamily">Cyclophoroidea</tp:taxon-name-part></tp:taxon-name>) I: the genera <italic><tp:taxon-name><tp:taxon-name-part taxon-name-part-type="genus">Dicharax</tp:taxon-name-part></tp:taxon-name></italic> and <italic><tp:taxon-name><tp:taxon-name-part taxon-name-part-type="genus">Metalycaeus</tp:taxon-name-part></tp:taxon-name></italic>.</article-title><source>Zootaxa</source><volume>4331</volume>(<issue>1</issue>): <fpage>1</fpage>–<lpage>124</lpage>. <ext-link xlink:type="simple" ext-link-type="doi" xlink:href="10.11646/zootaxa.4331.1.1">https://doi.org/10.11646/zootaxa.4331.1.1</ext-link></mixed-citation></ref></ref-list></tp:taxon-treatment>
